# Supplementary material for: The private life of Cystodinium: in situ observation of its attachments and population dynamics
Source: J Plankton Res. 2021 Apr 19;43(3):492–6. doi: 10.1093/plankt/fbab025 (PMC8163037; doi:10.1093/plankt/fbab025)
Supplement: Cystodinium_supplemental_2021_submission_fbab025 [file cystodinium_supplemental_2021_submission_fbab025.zip]

Archive with 1 entries (1 files):
- Cystodinium_supplemental_2021_submission_fbab025.docx
